# Supplementary material for: In silico MCMV Silencing Concludes Potential Host-Derived miRNAs in Maize
Source: Front Plant Sci. 2017 Mar 28;8:372. doi: 10.3389/fpls.2017.00372 (PMC5368279; doi:10.3389/fpls.2017.00372)
Supplement: Supplementary file 1 [file Table1.XLSX]

## Sheet: Sheet1
miRNA Name	Position_RNA22	Position_miRanda	Position_TargetFinder	Position_TapirHybrid	Folding Energy -kcal/mol_RNA22	p-value_RNA22	Minimum_Free_Energy_-kcal/mol_miRanda	Score_miRanda	Score_TargetFinder	Minimum_Free_Energy_kcal/mol_TapirHybrid	Minimum_Free_Energy_Ratio_TapirHybrid	Score_TapirHybrid
zma-miR156a-3p	2844				-17.6	0.37
zma-miR156b-3p	4206				-18.4	0.0636
zma-miR156d-3p	4206				-18.3	0.0636
zma-miR156e-3p	2795				-14.9	0.324
zma-miR156e-3p(1)	2844				-18.6	0.37
zma-miR156e-3p(2)	4206				-21.4	0.0636
zma-miR156f-3p	4206				-18.3	0.0636
zma-miR156g-3p	4206				-18.3	0.0636
zma-miR156h-3p	2795				-14.9	0.324
zma-miR156h-3p(1)	2844				-20.3	0.37
zma-miR156h-3p(2)	4206				-22.3	0.0636
zma-miR156i-3p	2795				-14.9	0.324
zma-miR156i-3p(1)	2844				-16.7	0.37
zma-miR156i-3p(2)	4206			4201	-23.4	0.0636				-29.6	0.67	8
zma-miR156j-3p	1021				-15.42	0.0345
zma-miR156j-3p(1)	2844	2844			-23.5	0.37	-29.59	162
zma-miR156j-3p(2)	4212				-22.3	0.0636
zma-miR156k-3p	4206				-17.9	0.0636
zma-miR156l-3p	2795				-14.9	0.324
zma-miR156l-3p(1)	2844				-15.6	0.37
zma-miR156l-3p(2)	4206				-19.4	0.0636
zma-miR159a-3p	423				-14	0.361
zma-miR159a-3p(1)	710				-14.9	0.315
zma-miR159a-3p(2)				3445						-24.9	0.6	8
zma-miR159a-3p(3)	4148	4148	4148	4143	-23.2	0.333	-25.76	161	6	-28.3	0.68	6
zma-miR159b-3p	423				-14	0.361
zma-miR159b-3p(1)	710				-14.9	0.315
zma-miR159b-3p(2)				3445						-24.9	0.6	8
zma-miR159b-3p(3)	4148	4148	4148	4143	-23.2	0.333	-25.76	161	6	-28.3	0.68	6
zma-miR159c-3p	710				-16.6	0.315
zma-miR159c-3p(1)	4145	4148			-18.2	0.333	-20.08	161
zma-miR159c-5p		695					-23.85	142
zma-miR159d-3p	710				-16.6	0.315
zma-miR159d-3p(1)	4145	4148			-18.2	0.333	-20.08	161
zma-miR159d-5p		695					-23.85	142
zma-miR159e-3p	3967				-14.9	0.102
zma-miR159e-5p	1257				-16.1	0.036
zma-miR159e-5p(1)	2839				-14.6	0.37
zma-miR159e-5p(2)	4219				-16.4	0.0636
zma-miR159f-3p	423				-14	0.361
zma-miR159f-3p(1)	710				-14.9	0.315
zma-miR159f-3p(2)				3445						-24.9	0.6	8
zma-miR159f-3p(3)	4148	4148	4148	4143	-23.2	0.333	-25.76	161	6	-28.3	0.68	6
zma-miR159g-3p	1509				-14.4	0.093
zma-miR159g-3p(1)	4148				-17.2	0.333
zma-miR159h-3p	4148		4148	4143	-19.5	0.333			8	-24.6	0.56	8
zma-miR159i-3p	4148	4148	4148	4143	-19.5	0.333	-25.76	161	8	-24.6	0.56	8
zma-miR159j-3p	423				-14	0.361
zma-miR159j-3p(1)	710				-14.9	0.315
zma-miR159j-3p(2)				3445						-24.9	0.6	8
zma-miR159j-3p(3)	4148	4148	4148	4143	-23.2	0.333	-25.76	161	6	-28.3	0.68	6
zma-miR159k-3p	423				-14	0.361
zma-miR159k-3p(1)	710				-14.9	0.315
zma-miR159k-3p(2)				3445						-24.9	0.6	8
zma-miR159k-3p(3)	4148	4148	4148	4143	-23.2	0.333	-25.76	161	6	-28.3	0.68	6
zma-miR160a-3p			528	529					6.5	-35.4	0.75	7
zma-miR160a-5p		470					-20.03	146
zma-miR160a-5p(1)			1388						8.5
zma-miR160a-5p(2)				4087						-30.9	0.64	6
zma-miR160b-5p		470					-20.03	146
zma-miR160b-5p(1)			1388						8.5
zma-miR160b-5p(2)				4087						-30.9	0.64	6
zma-miR160c-3p	1737				-14.5	0.277
zma-miR160c-5p		470					-20.03	146
zma-miR160c-5p(1)			1388						8.5
zma-miR160c-5p(2)				4087						-30.9	0.64	6
zma-miR160d-3p	1803				-14.2	0.338
zma-miR160d-5p		470					-20.03	146
zma-miR160d-5p(1)			1388						8.5
zma-miR160d-5p(2)				4087						-30.9	0.64	6
zma-miR160e		470					-20.03	146
zma-miR160e(1)			1388						8.5
zma-miR160e(2)				4087						-30.9	0.64	6
zma-miR160f-3p	1803				-17.9	0.338
zma-miR160f-3p(1)	3530				-14.1	0.183
zma-miR160f-5p		470					-20.83	146
zma-miR160f-5p(1)				4088						-30.3	0.61	6.5
zma-miR160g-5p		470					-20.03	146
zma-miR160g-5p(1)			1388						8.5
zma-miR160g-5p(2)				4087						-30.9	0.64	6
zma-miR162-5p	3865				-14.2	0.104
zma-miR164b-3p				1008						-28.1	0.65	7
zma-miR164c-3p		1009		1008			-24.42	152		-29	0.67	7.5
zma-miR164e-3p				1475						-26.5	0.53	8
zma-miR164e-3p(1)	2321				-16.2	0.0762
zma-miR164e-5p	748				-16.1	0.366
zma-miR164f-5p		748					-20.42	148
zma-miR164h-3p		1009		1008			-24.42	152		-29	0.67	7.5
zma-miR164h-5p			1492	1490					8	-30.8	0.65	8
zma-miR166a-3p		927					-22.33	151
zma-miR166a-3p(1)		2028					-22.65	145
zma-miR166a-3p(2)	2134				-14.7	0.238
zma-miR166a-5p	1767				-16.9	0.277
zma-miR166a-5p(1)	2016				-15	0.172
zma-miR166a-5p(2)	2355				-15.8	0.0336
zma-miR166b-3p		928					-21.46	151
zma-miR166b-3p(1)		2029					-20.14	145
zma-miR166b-3p(2)	2135				-14.7	0.238
zma-miR166c-3p		928					-21.46	151
zma-miR166c-3p(1)		2029					-20.14	145
zma-miR166c-3p(2)	2135				-14.7	0.238
zma-miR166d-3p		928					-21.46	151
zma-miR166d-3p(1)		2029					-20.14	145
zma-miR166d-3p(2)	2135				-14.7	0.238
zma-miR166e		928					-21.46	151
zma-miR166e(1)		2029					-20.14	145
zma-miR166e(2)	2135				-14.7	0.238
zma-miR166f		928					-21.46	151
zma-miR166f(1)		2029					-20.14	145
zma-miR166f(2)	2135				-14.7	0.238
zma-miR166g-3p		928					-21.46	151
zma-miR166g-3p(1)		2029					-20.14	145
zma-miR166g-3p(2)	2135				-14.7	0.238
zma-miR166g-5p	2013				-16.1	0.172
zma-miR166h-3p		928					-21.46	151
zma-miR166h-3p(1)		2029					-20.14	145
zma-miR166h-3p(2)	2135				-14.7	0.238
zma-miR166i-3p		928					-21.46	151
zma-miR166i-3p(1)		2029					-20.14	145
zma-miR166i-3p(2)	2135				-14.7	0.238
zma-miR166i-5p		171					-21.25	147
zma-miR166i-5p(1)	1768				-17.1	0.277
zma-miR166j-3p		2029					-21.47	152
zma-miR166j-5p	4068				-15.1	0.204
zma-miR166k-3p		2029					-21.47	152
zma-miR166k-5p	2113				-14	0.238
zma-miR166k-5p(1)	2355	2354		2352	-19.5	0.0336	-24.48	144		-27.6	0.58	8
zma-miR166l-3p		927					-21.31	151
zma-miR166l-3p(1)		2028					-20.18	145
zma-miR166l-3p(2)	2134				-14.7	0.238
zma-miR166l-5p	944				-14.7	0.238
zma-miR166l-5p(1)	1264			1264	-17.5	0.036				-23.6	0.55	8
zma-miR166m-3p		927					-21.31	151
zma-miR166m-3p(1)		2028					-20.18	145
zma-miR166m-3p(2)	2134				-14.7	0.238
zma-miR166m-5p	1036				-16.2	0.0345
zma-miR166n-3p		2029					-21.47	152
zma-miR166n-5p	2113				-18.3	0.238
zma-miR166n-5p(1)	2354				-17.5	0.0336
zma-miR167a-3p	1925				-14	0.324
zma-miR167a-5p	1257				-17.7	0.036
zma-miR167a-5p(1)	2234				-14.4	0.161
zma-miR167a-5p(2)	3538				-15.4	0.183
zma-miR167a-5p(3)	3810				-19.9	0.37
zma-miR167b-3p	1925				-17.7	0.324
zma-miR167b-5p	1257				-17.7	0.036
zma-miR167b-5p(1)	2234				-14.4	0.161
zma-miR167b-5p(2)	3538				-15.4	0.183
zma-miR167b-5p(3)	3810				-19.9	0.37
zma-miR167c-3p	1925				-17.5	0.324
zma-miR167c-3p(1)	2012				-15.7	0.172
zma-miR167c-5p	1257				-17.7	0.036
zma-miR167c-5p(1)	2234				-14.4	0.161
zma-miR167c-5p(2)	3538				-15.4	0.183
zma-miR167c-5p(3)	3810				-19.9	0.37
zma-miR167d-3p	1368				-16.4	0.333
zma-miR167d-3p(1)	1925				-16.3	0.324
zma-miR167d-5p	1257				-17.7	0.036
zma-miR167d-5p(1)	2234				-14.4	0.161
zma-miR167d-5p(2)	3538				-15.4	0.183
zma-miR167d-5p(3)	3810				-19.9	0.37
zma-miR167e-3p	1925				-18.9	0.324
zma-miR167e-5p	1257				-17.7	0.036
zma-miR167e-5p(1)	2234				-14.4	0.161
zma-miR167e-5p(2)	3538				-15.4	0.183
zma-miR167e-5p(3)	3810				-19.9	0.37
zma-miR167f-3p	3647				-19.8	0.0207
zma-miR167f-5p	1257				-17.7	0.036
zma-miR167f-5p(1)	2234				-14.4	0.161
zma-miR167f-5p(2)	3538				-15.4	0.183
zma-miR167f-5p(3)	3810				-19.9	0.37
zma-miR167g-5p	1257				-17.7	0.036
zma-miR167g-5p(1)	2234				-14.4	0.161
zma-miR167g-5p(2)	3538				-15.4	0.183
zma-miR167g-5p(3)	3810				-19.9	0.37
zma-miR167h-3p				263						-20.2	0.57	8
zma-miR167h-5p	1257				-17.7	0.036
zma-miR167h-5p(1)	2234				-14.4	0.161
zma-miR167h-5p(2)	3538				-15.4	0.183
zma-miR167h-5p(3)	3810				-19.9	0.37
zma-miR167i-3p				263						-20.2	0.57	8
zma-miR167i-5p	1257				-17.7	0.036
zma-miR167i-5p(1)	2234				-14.4	0.161
zma-miR167i-5p(2)	3538				-15.4	0.183
zma-miR167i-5p(3)	3810				-19.9	0.37
zma-miR167j-3p				1223						-25.8	0.71	8
zma-miR167j-5p	1257				-17.7	0.036
zma-miR167j-5p(1)	2234				-14.4	0.161
zma-miR167j-5p(2)	3538				-15.4	0.183
zma-miR167j-5p(3)	3810				-19.9	0.37
zma-miR168a-3p	2131				-17.3	0.238
zma-miR168a-3p(1)	4210				-14.7	0.0636
zma-miR168b-3p	2131	2131	2131	2131	-21.9	0.238	-22.92	149	5.5	-26.3	0.62	6.5
zma-miR168b-3p(1)	4213				-14	0.0636
zma-miR169a-3p	3508				-16.6	0.183
zma-miR169a-3p(1)				3548						-22.3	0.55	7.5
zma-miR169b-3p	3508				-16.6	0.183
zma-miR169b-3p(1)				3548						-22.3	0.55	7.5
zma-miR169c-3p	2622				-16.7	0.169
zma-miR169c-3p(1)	3592		3592		-16.5	0.246			8
zma-miR169d	3637				-18.5	0.0207
zma-miR169e	3637				-18.5	0.0207
zma-miR169f-3p	2620				-18.1	0.169
zma-miR169f-3p(1)	3803				-14.9	0.37
zma-miR169i-3p	4221				-17.4	0.0636
zma-miR169i-5p			3953						8
zma-miR169j-3p	4221				-17.4	0.0636
zma-miR169j-5p			3953						8
zma-miR169k-3p	4221				-17.4	0.0636
zma-miR169k-5p			3953						8
zma-miR169l-3p				79						-25.9	0.63	7.5
zma-miR169l-3p(1)				3790						-24.9	0.6	7.5
zma-miR169l-5p		2343					-21.25	140
zma-miR169m-5p	3639				-17.4	0.0207
zma-miR169n-3p	4068				-14.6	0.204
zma-miR169n-5p	3639				-17.4	0.0207
zma-miR169o-3p		1216					-22.91	142
zma-miR169o-3p(1)	3121				-14.1	0.1
zma-miR169o-3p(2)	3508				-14.2	0.183
zma-miR169p-3p	4067				-16	0.204
zma-miR169p-5p				3948						-27.3	0.6	7.5
zma-miR169q-3p	3509				-15.2	0.183
zma-miR169q-3p(1)	4068				-15	0.204
zma-miR169q-3p(2)	4142				-16.7	0.333
zma-miR169q-3p(3)	4220				-16	0.0636
zma-miR169q-5p	3639				-17.4	0.0207
zma-miR169r-3p	2622				-15.9	0.169
zma-miR171a-3p			3634						6.5
zma-miR171a-3p(1)	3647				-15.5	0.0207
zma-miR171a-5p		4143					-20.78	143
zma-miR171b-3p		3631	3631				-20.65	141	7
zma-miR171b-5p		1300		1299			-24.07	160		-27.5	0.71	6.5
zma-miR171d-3p			3633						8.5
zma-miR171d-5p	1677				-15.74	0.257
zma-miR171d-5p(1)		3448					-21.59	162
zma-miR171e-3p			3633						8.5
zma-miR171e-5p	1677				-15.74	0.257
zma-miR171e-5p(1)		3448					-21.59	162
zma-miR171f-3p		3630					-20.65	141
zma-miR171f-5p		1300		1299			-24.3	149		-26.1	0.62	7.5
zma-miR171h-5p	1919				-14.1	0.324
zma-miR171i-3p			3633						8.5
zma-miR171j-3p			3633						8.5
zma-miR171k-5p	1919				-14.1	0.324
zma-miR171l-5p	2130				-16.6	0.238
zma-miR171m-5p	2130				-15	0.238
zma-miR171n-3p	3646		3633		-15.5	0.0207			7.5
zma-miR2275c-5p	4146				-16.2	0.333
zma-miR319a-3p	3515				-18.3	0.183
zma-miR319a-3p(1)	4146				-14.3	0.333
zma-miR319a-5p			1454	1452					6.5	-26.7	0.63	6.5
zma-miR319b-3p	3515				-18.3	0.183
zma-miR319b-3p(1)	4146				-14.3	0.333
zma-miR319c-3p	3515				-18.3	0.183
zma-miR319c-3p(1)	4146				-14.3	0.333
zma-miR319c-5p			1454	1452					6.5	-26.7	0.63	6.5
zma-miR319d-3p	3515				-18.3	0.183
zma-miR319d-3p(1)	4146				-14.3	0.333
zma-miR390a-3p	3638				-15	0.0207
zma-miR390a-5p	3432				-15	0.265
zma-miR390b-3p	3638				-15	0.0207
zma-miR390b-5p	3432				-15	0.265
zma-miR393c-3p	493				-14.12	0.311
zma-miR393c-3p(1)	4065				-14.9	0.204
zma-miR394a-3p	4226				-16	0.0636
zma-miR394a-5p				2452						-27.5	0.64	7.5
zma-miR394a-5p(1)	4219				-25.9	0.0636
zma-miR394b-3p	4226				-16	0.0636
zma-miR394b-5p				2452						-27.5	0.64	7.5
zma-miR394b-5p(1)	4219				-25.9	0.0636
zma-miR395a-3p			3944						7.5
zma-miR395a-5p	3201		3201		-19.5	0.051			8.5
zma-miR395b-3p			3944						7.5
zma-miR395c-5p		3584					-20.78	144
zma-miR395d-3p			3944						7.5
zma-miR395d-5p	3201				-20.6	0.051
zma-miR395e-3p			3944						7.5
zma-miR395f-3p			3944						7.5
zma-miR395g-3p			3944						7.5
zma-miR395g-5p	3201				-20.6	0.051
zma-miR395h-3p			3944						7.5
zma-miR395i-3p			3944						7.5
zma-miR395j-3p			3944						7.5
zma-miR395k-5p			560						9.5
zma-miR395n-3p			3944						7.5
zma-miR395n-5p	3201				-17.2	0.051
zma-miR395p-3p			3944						7.5
zma-miR396a-5p			996						7
zma-miR396b-5p			996						7
zma-miR396e-5p			996						7.5
zma-miR396f-5p			996						7.5
zma-miR397a-3p		3632					-21.11	140
zma-miR397b-3p			1391						9.5
zma-miR398a-3p	2319				-14.2	0.0762
zma-miR398b-3p	2319				-14.2	0.0762
zma-miR398b-5p	4041				-16.4	0.204
zma-miR399a-5p	2465				-21.3	0.0774
zma-miR399a-5p(1)	3643				-14	0.0207
zma-miR399a-5p(2)		3863					-20.05	150
zma-miR399a-5p(3)	4212				-15.8	0.0636
zma-miR399b-5p	1262				-15.8	0.036
zma-miR399b-5p(1)	2465				-17.8	0.0774
zma-miR399b-5p(2)			2515						9
zma-miR399b-5p(3)	4212				-20.2	0.0636
zma-miR399c-5p	3804			3799	-15.9	0.37				-28.4	0.62	8
zma-miR399d-5p	1262				-15.8	0.036
zma-miR399d-5p(1)	2216				-14.6	0.161
zma-miR399d-5p(2)	2596				-18.7	0.169
zma-miR399d-5p(3)	4212				-20.7	0.0636
zma-miR399e-5p	4056				-20.2	0.204
zma-miR399h-5p	2465	2465	2465		-22	0.0774	-23.93	150	8.5
zma-miR399h-5p(1)	4212				-14	0.0636
zma-miR399i-5p	1262				-15.8	0.036
zma-miR399i-5p(1)	2465				-17.1	0.0774
zma-miR399i-5p(2)	3642				-14.6	0.0207
zma-miR399i-5p(3)	4212				-22	0.0636
zma-miR399j-5p			2556						10
zma-miR399j-5p(1)	4064				-16.6	0.204
zma-miR399j-5p(2)	4221				-18	0.0636
zma-miR408a	2435				-14.3	0.257
zma-miR408b-3p	2435				-14.3	0.257
zma-miR408b-5p	752			752	-20.4	0.366				-26.4	0.53	6.5
zma-miR444a				1568						-23.3	0.59	8
zma-miR444a(1)	2222				-16.4	0.161
zma-miR444a(2)	2466			2463	-16	0.0774				-23.6	0.6	8
zma-miR444a(3)	4220				-21.3	0.0636
zma-miR444b				1568						-23.3	0.59	8
zma-miR444b(1)	2222				-16.4	0.161
zma-miR444b(2)	2466			2463	-16	0.0774				-23.6	0.6	8
zma-miR444b(3)	4220				-21.3	0.0636
zma-miR482-3p				192						-26.6	0.66	8
zma-miR482-5p	1038				-14.1	0.0345
zma-miR528a-3p	892				-20.4	0.311
zma-miR528a-3p(1)		1009		1008			-21.93	171		-26.8	0.59	7.5
zma-miR528a-5p	3002				-17.2	0.0456
zma-miR528a-5p(1)	4013				-15	0.342
zma-miR528b-3p	892				-20.4	0.311
zma-miR528b-3p(1)		1009		1008			-21.93	171		-26.8	0.59	7.5
zma-miR528b-5p	3002				-17.2	0.0456
zma-miR528b-5p(1)	4013				-15	0.342
zma-miR529-3p		1460					-23.77	141
zma-miR529-3p(1)			4399						8.5
zma-miR827-5p			3644						9
